# Supplementary material for: Extreme Weather Events Enhance DOC Consumption in a Subtropical Freshwater Ecosystem: A Multiple-Typhoon Analysis
Source: Microorganisms. 2021 Jun 1;9(6):1199. doi: 10.3390/microorganisms9061199 (PMC8230144; doi:10.3390/microorganisms9061199)
Supplement: Supplementary file 1 [file microorganisms-09-01199-s001.zip]

Archive with 1 entries (1 files):
- microorganisms-1218814-SI.pdf
